# Supplementary material for: Use of Generalized Weighted Quantile Sum Regressions of Tumor Necrosis Factor Alpha and Kidney Function to Explore Joint Effects of Multiple Metals in Blood
Source: Int J Environ Res Public Health. 2022 Jun 16;19(12):7399. doi: 10.3390/ijerph19127399 (PMC9223707; doi:10.3390/ijerph19127399)
Supplement: Supplementary file 1 [file ijerph-19-07399-s001.zip]

Archive with 1 entries (1 files):
- ijerph-1725046-supplementary.pdf
